# Supplementary material for: Cl©Li5Cl5−: A Star-like Superhalogen Anion Featuring a Planar Pentacoordinate Chlorine at the Center
Source: Molecules. 2024 Aug 12;29(16):3831. doi: 10.3390/molecules29163831 (PMC11357008; doi:10.3390/molecules29163831)
Supplement: Supplementary file 1 [file molecules-29-03831-s001.zip]

Archive with 1 entries (1 files):
- molecules-3121835-supplementary.pdf
